# Supplementary material for: Application of a JA-Ile Biosynthesis Inhibitor to Methyl Jasmonate-Treated Strawberry Fruit Induces Upregulation of Specific MBW Complex-Related Genes and Accumulation of Proanthocyanidins
Source: Molecules. 2018 Jun 13;23(6):1433. doi: 10.3390/molecules23061433 (PMC6100305; doi:10.3390/molecules23061433)
Supplement: Supplementary file 1 [file molecules-23-01433-s001.zip]

Archive with 37 entries (36 files):
- Table S5.docx
- __MACOSX/
- __MACOSX/._Table S5.docx
- Figure S3.tiff
- __MACOSX/._Figure S3.tiff
- Table S9.docx
- __MACOSX/._Table S9.docx
- Table S8.docx
- __MACOSX/._Table S8.docx
- Figure S2.tiff
- __MACOSX/._Figure S2.tiff
- Table S4.docx
- __MACOSX/._Table S4.docx
- Table S3.docx
- __MACOSX/._Table S3.docx
- Table S11.docx
- __MACOSX/._Table S11.docx
- Table S10.docx
- __MACOSX/._Table S10.docx
- Table S2.docx
- __MACOSX/._Table S2.docx
- Figure S4.tiff
- __MACOSX/._Figure S4.tiff
- Table S13.docx
- __MACOSX/._Table S13.docx
- Table S1.docx
- __MACOSX/._Table S1.docx
- Table S12.docx
- __MACOSX/._Table S12.docx
- Table S7.docx
- __MACOSX/._Table S7.docx
- Figure S1.tiff
- __MACOSX/._Figure S1.tiff
- Table S6.docx
- __MACOSX/._Table S6.docx
- Table S14.docx
- __MACOSX/._Table S14.docx
